# Supplementary material for: DAXX mediates high phosphate-induced endothelial cell apoptosis in vitro through activating ERK signaling
Source: PeerJ. 2020 Jun 19;8:e9203. doi: 10.7717/peerj.9203 (PMC7307556; doi:10.7717/peerj.9203)
Supplement: Data S1 [file peerj-08-9203-s001.zip]

Archive with 25 entries (18 files):
- Raw Data/
- Raw Data/WB/
- Raw Data/WB/Fig2/
- Raw Data/WB/Fig2/Actin.jpg
- Raw Data/WB/Fig2/DAXX.jpg
- Raw Data/WB/Fig3/
- Raw Data/WB/Fig3/DAXX-1.tif
- Raw Data/WB/Fig3/DAXX-2.tif
- Raw Data/WB/Fig3/actin-1.tif
- Raw Data/WB/Fig3/actin-2.tif
- Raw Data/WB/Fig4/
- Raw Data/WB/Fig4/ACTIN-2.tif
- Raw Data/WB/Fig4/C-caspase3.tif
- Raw Data/WB/Fig4/ERK.tif
- Raw Data/WB/Fig4/PERK.tif
- Raw Data/WB/Fig4/actin-1.tif
- Raw Data/WB/Fig5/
- Raw Data/WB/Fig5/actin.tif
- Raw Data/WB/Fig5/c-casp3.tif
- Raw Data/quantitative value/
- Raw Data/quantitative value/Fig1.xlsx
- Raw Data/quantitative value/Fig2.xlsx
- Raw Data/quantitative value/Fig3.xlsx
- Raw Data/quantitative value/Fig4.xlsx
- Raw Data/quantitative value/Fig5.xlsx
