# Supplementary material for: DAXX mediates high phosphate-induced endothelial cell apoptosis in vitro through activating ERK signaling
Source: PeerJ. 2020 Jun 19;8:e9203. doi: 10.7717/peerj.9203 (PMC7307556; doi:10.7717/peerj.9203)
Supplement: Data S1 [file peerj-08-9203-s001.zip › Raw Data/quantitative value/Fig1.xlsx]

## Sheet: Fig1(A)
Pi(mg/dL)
Sham	CKD
7.62829	14.3853
6.33664	14.0363
7.58477	13.4519
6.90352	13.5694
6.8466	12.325
creatinine(mg/dL)
Sham	CKD
0.448686	1.59788
0.681722	1.28906
0.482481	1.42684
0.39473	1.48588
0.435633	0.924514

## Sheet: Fig1(B)
Relative fluorescence density
Sham	CKD
1.08618	6.23389
1.10052	5.84073
0.770992	6.17243
