# Supplementary material for: DAXX mediates high phosphate-induced endothelial cell apoptosis in vitro through activating ERK signaling
Source: PeerJ. 2020 Jun 19;8:e9203. doi: 10.7717/peerj.9203 (PMC7307556; doi:10.7717/peerj.9203)
Supplement: Data S1 [file peerj-08-9203-s001.zip › Raw Data/quantitative value/Fig2.xlsx]

## Sheet: Fig1(A)
	Hole location	channel	CT value	TM value	type	Name of the target	Group no.
	A01	FAM	9.085	80.5	unknown	mok	0
	A02	FAM	10.26	80.5	unknown	mok	0		1.0mM Pi
	A03	FAM	9.755	80.5	unknown	mok	0
	A04	FAM	8.12	80.5	unknown	mok	0
	A05	FAM	8.19	80.5	unknown	mok	0		1.0mM Pi+PFA
	A06	FAM	8.01	80.5	unknown	mok	0
	A07	FAM	8.4	80.5	unknown	mok	0
	A08	FAM	8.38	80.5	unknown	mok	0		5.0mM Pi
	A09	FAM	8.37	80.5	unknown	mok	0
	A10	FAM	8.31	80.5	unknown	mok	0
	A11	FAM	8.33	80.5	unknown	mok	0		5.0mM Pi+PFA
	A12	FAM	8.44	80.5	unknown	mok	0
	C01	FAM	29.95	81	unknown	mok	0
	C02	FAM	31.455	81	unknown	mok	0		1.0mM Pi
	C03	FAM	30.49	81	unknown	mok	0
	C04	FAM	28.95	81	unknown	mok	0
	C05	FAM	28.77	81	unknown	mok	0		1.0mM Pi+PFA
	C06	FAM	29.07	81	unknown	mok	0
	C07	FAM	26.74	81	unknown	mok	0
	C08	FAM	26.48	81	unknown	mok	0		5.0mM Pi
	C09	FAM	26.78	81	unknown	mok	0
	C10	FAM	28.01	81	unknown	mok	0
	C11	FAM	27.98	81	unknown	mok	0		5.0mM Pi+PFA
	C12	FAM	27.79	81	unknown	mok	0
	18S	DAXX	CT2-CT1		∆CT- the average ∆CT of the control group	Two to the -∆ CT power		2-∆∆CT/2-∆∆CT mean value of the control group	average
	CT1	CT2	∆CT	The average ∆CT value of the control group	∆∆CT	2-∆∆CT	The 2-∆∆CT mean value of the control group	The average value of the 2-∆∆CT in the control group was 1		The mean is 1
1.0mM Pi	9.085	29.95	20.865	20.9317	-0.0666667	1.04729	1.00883	1.03812
	10.26	31.455	21.195	20.9317	0.263333	0.833161	1.00883	0.825865
	9.755	30.49	20.735	20.9317	-0.196667	1.14605	1.00883	1.13601	1
1.0mM Pi			20.9317			1.00883
	8.12	28.95	20.83	20.9317	-0.101667	1.07301	1.00883	1.06362
1.0mM Pi+PFA	8.19	28.77	20.58	20.9317	-0.351667	1.27603	1.00883	1.26486
	8.01	29.07	21.06	20.9317	0.128333	0.914888	1.00883	0.906876	1.07845
	8.4	26.74	18.34	20.9317	-2.59167	6.02795	1.00883	5.97516
5.0mM Pi	8.38	26.48	18.1	20.9317	-2.83167	7.11896	1.00883	7.05662
	8.37	26.78	18.41	20.9317	-2.52167	5.74245	1.00883	5.69217	6.24132
	8.31	28.01	19.7	20.9317	-1.23167	2.34838	1.00883	2.32782
5.0mM Pi+PFA	8.33	27.98	19.65	20.9317	-1.28167	2.4312	1.00883	2.40991
	8.44	27.79	19.35	20.9317	-1.58167	2.99315	1.00883	2.96694	2.56822

## Sheet: Fig1（C）
	1.0mM Pi	1.0mM Pi+PFA	5.0mM Pi	5.0mM Pi+PFA
	0.19	0.18	0.41	0.2
DAXX	0.2	0.23	0.47	0.24
	0.16	0.17	0.51	0.19
	0.183333	0.193333	0.463333	0.21
	0.0169967	0.0262467	0.0410961	0.0216025
