# Supplementary material for: DAXX mediates high phosphate-induced endothelial cell apoptosis in vitro through activating ERK signaling
Source: PeerJ. 2020 Jun 19;8:e9203. doi: 10.7717/peerj.9203 (PMC7307556; doi:10.7717/peerj.9203)
Supplement: Data S1 [file peerj-08-9203-s001.zip › Raw Data/quantitative value/Fig3.xlsx]

## Sheet: FIG2A
	Hole location	channel	CT value	TM value	type	Name of the target	Group no.
	A01	FAM	10.25	80.5	unknown	mok	0
	A02	FAM	10.11	80.5	unknown	mok	0		Control
	A03	FAM	10.06	80.5	unknown	mok	0
	A04	FAM	9.89	80.5	unknown	mok	0
	A05	FAM	10.03	80.5	unknown	mok	0		DAXX
	A06	FAM	10.11	80.5	unknown	mok	0
	A07	FAM	28.66	81	unknown	mok	0
	A08	FAM	29.02	81	unknown	mok	0		Control
	A09	FAM	28.94	81	unknown	mok	0
	A10	FAM	25.2	81	unknown	mok	0
	A11	FAM	25.28	81	unknown	mok	0		DAXX
	A12	FAM	25.19	81	unknown	mok	0
	18S	ATG5	CT2-CT1		∆CT- the average ∆CT of the control group	Two to the -∆ CT power		2-∆∆CT/2-∆∆CT mean value of the control group	average
	CT1	CT2	∆CT	The average ∆CT value of the control group	∆∆CT	2-∆∆CT	The 2-∆∆CT mean value of the control group	The average value of the 2-∆∆CT in the control group was 1	The mean is 1
Control	10.25	28.66	18.41	18.7333	-0.323333	1.25122	1.0131	1.23504
	10.11	29.02	18.91	18.7333	0.176667	0.884745	1.0131	0.873305
	10.06	28.94	18.88	18.7333	0.146667	0.903335	1.0131	0.891655	1
			18.7333			1.0131
	9.89	25.2	15.31	18.7333	-3.42333	10.7282	1.0131	10.5895
DAXX	10.03	25.28	15.25	18.7333	-3.48333	11.1838	1.0131	11.0392
	10.11	25.19	15.08	18.7333	-3.65333	12.5824	1.0131	12.4197	11.3494

## Sheet: FIG2B
	Hole location	channel	CT value	TM value	type	Name of the target	Group no.
	A01	FAM	9.89	80.5	unknown	mok	0
	A02	FAM	9.74	80.5	unknown	mok	0		N.C
	A03	FAM	9.81	80.5	unknown	mok	0
	A04	FAM	9.58	80.5	unknown	mok	0
	A05	FAM	9.69	80.5	unknown	mok	0		siDAXX
	A06	FAM	9.74	80.5	unknown	mok	0
	A07	FAM	28.87	81	unknown	mok	0
	A08	FAM	28.71	81	unknown	mok	0		N.C
	A09	FAM	28.69	81	unknown	mok	0
	A10	FAM	30.97	81	unknown	mok	0
	A11	FAM	31.06	81	unknown	mok	0		siDAXX
	A12	FAM	30.48	81	unknown	mok	0
															N.C	1	0.12
	18S	ATG5	CT2-CT1		∆CT- the average ∆CT of the control group	Two to the -∆ CT power		2-∆∆CT/2-∆∆CT mean value of the control group	average						siDAXX	0.21	0.06
	CT1	CT2	∆CT	The average ∆CT value of the control group	∆∆CT	2-∆∆CT	The 2-∆∆CT mean value of the control group	The average value of the 2-∆∆CT in the control group was 1	The mean is 1
NC	9.89	28.87	18.98	18.9433	0.0366667	0.974905	1.00049	0.974428
	9.74	28.71	18.97	18.9433	0.0266667	0.981686	1.00049	0.981206
	9.81	28.69	18.88	18.9433	-0.0633333	1.04488	1.00049	1.04437	1
			18.9433			1.00049
	9.58	30.97	21.39	18.9433	2.44667	0.183434	1.00049	0.183344
siDAXX	9.69	31.06	21.37	18.9433	2.42667	0.185995	1.00049	0.185904
	9.74	30.48	20.74	18.9433	1.79667	0.287839	1.00049	0.287698	0.218982
