# Supplementary material for: DAXX mediates high phosphate-induced endothelial cell apoptosis in vitro through activating ERK signaling
Source: PeerJ. 2020 Jun 19;8:e9203. doi: 10.7717/peerj.9203 (PMC7307556; doi:10.7717/peerj.9203)
Supplement: Data S1 [file peerj-08-9203-s001.zip › Raw Data/quantitative value/Fig4.xlsx]

## Sheet: Fig3B
	1.0mM Pi	5.0mM Pi	5.0mM Pi+siDAXX
	0.13	0.38	0.19
C-CASP3	0.11	0.43	0.2
	0.14	0.34	0.21
									western blot
									1.0mM Pi	0.13
										0.11
										0.14
									5.0mM Pi	0.38
										0.43
										0.34
									5.0mM Pi+siDAXX	0.19
										0.2
										0.21

## Sheet: Fig3D
	1.0mM Pi	DAXX	5.0mM Pi	5.0mM Pi+siDAXX
	1	1.9	2.4	1.3
PERK/ERK	1.02	1.9	2.48	1.26
	0.95	1.97	2.44	1.26
