# Supplementary material for: DAXX mediates high phosphate-induced endothelial cell apoptosis in vitro through activating ERK signaling
Source: PeerJ. 2020 Jun 19;8:e9203. doi: 10.7717/peerj.9203 (PMC7307556; doi:10.7717/peerj.9203)
Supplement: Data S1 [file peerj-08-9203-s001.zip › Raw Data/quantitative value/Fig5.xlsx]

## Sheet: Fig4D
	Contro	DAXX	DAXX+U0126
	1	2.98	1.25
Cleaved caspase3/Actin	0.78	3.32	1.35
	1.06	3.16	1.5
